# Supplementary material for: Institutional pressures and green supply chain integration intention: Evidence from Chinese manufacturing firms
Source: PLoS One. 2025 May 7;20(5):e0322200. doi: 10.1371/journal.pone.0322200 (PMC12058135; doi:10.1371/journal.pone.0322200)
Supplement: S1 Data — (XLSX) [file pone.0322200.s001.xlsx]

## Sheet: Sheet1
id	Firm age	Firm size	Ownership	Firm Ownership	Industry	Industry type	CP1	CP2	CP3	CP4	NP1	NP2	NP3	NP4	EA1	EA2	EA3	EA4	EA5	SE1	SE2	SE3	SE4	SE5	GSCII1	GSCII2	GSCII3	GSCII4	GSCII5
1	3	3	2	0	1	1	6	6	6	5	6	6	6	5	7	6	7	3	7	6	5	7	6	5	5	5	6	5	6
2	4	2	4	0	9	0	4	4	5	4	4	6	4	6	5	5	4	5	4	7	6	5	6	7	5	6	4	5	5
3	3	3	2	0	1	1	6	4	5	5	6	4	6	5	6	6	6	6	6	7	7	4	6	7	7	6	3	6	2
4	4	4	2	0	5	0	4	3	5	4	4	5	5	5	4	2	4	5	3	4	3	5	3	3	6	6	7	7	6
5	2	1	2	0	8	1	6	6	6	6	4	1	5	2	6	6	7	6	7	6	5	6	4	5	5	2	7	1	4
6	4	5	4	0	2	0	5	5	5	5	7	2	1	2	4	5	5	5	5	7	6	5	5	4	4	4	4	4	3
7	2	4	2	0	2	0	7	4	6	7	7	7	7	6	6	6	7	7	5	6	7	5	4	5	7	6	6	7	4
8	4	3	2	0	7	0	6	6	5	5	6	6	6	5	2	4	2	1	1	3	4	6	3	3	6	2	2	5	4
9	3	3	2	0	4	0	3	2	4	3	7	7	7	6	1	1	2	1	1	5	3	4	4	6	7	4	6	4	6
10	3	3	2	0	4	0	7	6	7	7	6	7	7	7	6	7	7	6	4	7	7	7	6	5	6	5	5	5	6
11	4	2	2	0	2	0	5	4	6	4	7	6	5	5	7	7	7	7	5	6	6	6	5	4	5	6	5	5	6
12	4	2	2	0	3	1	4	5	3	4	4	4	4	3	5	5	5	5	5	7	6	6	5	5	5	2	2	4	5
13	4	4	3	0	7	0	6	5	4	4	4	1	6	3	4	4	4	5	4	5	4	6	4	4	3	2	3	1	4
14	3	3	2	0	2	0	5	3	4	4	4	5	5	5	5	5	5	5	5	3	2	3	3	2	5	2	4	5	4
15	4	3	2	0	5	0	5	4	4	5	6	4	5	5	5	5	5	5	5	7	6	5	4	5	6	5	5	6	5
16	3	3	2	0	3	1	3	5	4	4	4	4	5	4	6	6	3	6	6	6	7	5	5	6	5	5	4	4	5
17	2	2	2	0	1	1	7	7	7	7	7	6	5	6	6	4	4	6	3	7	7	6	5	6	6	6	6	6	3
18	3	2	2	0	4	0	7	4	4	7	7	7	7	6	5	6	7	5	7	4	6	5	4	4	6	6	6	4	6
19	4	3	2	0	5	0	4	2	3	1	3	5	3	2	5	5	5	5	2	6	7	5	7	5	1	1	1	1	1
20	2	2	2	0	4	0	7	6	7	7	5	5	6	4	6	3	6	2	7	2	2	5	1	5	5	4	5	6	5
21	2	4	2	0	8	1	6	6	5	4	7	6	5	6	6	6	6	6	6	6	6	7	5	5	4	6	5	6	5
22	3	4	2	0	1	1	5	4	4	4	3	4	6	4	6	6	6	6	6	6	5	4	5	3	5	5	4	6	5
23	4	3	2	0	2	0	2	2	4	2	3	4	5	4	6	5	4	6	5	7	6	5	5	5	4	4	4	4	4
24	3	2	2	0	9	0	6	5	4	4	2	2	2	1	6	2	7	1	2	2	2	1	3	3	6	6	5	5	6
25	4	2	1	1	7	0	6	5	7	6	7	7	7	7	6	7	7	5	5	5	6	5	5	4	7	7	7	7	4
26	3	2	2	0	2	0	6	4	5	5	4	5	5	5	4	4	3	4	4	4	4	4	3	3	7	6	6	5	7
27	2	2	2	0	8	1	7	4	6	6	7	7	7	6	7	7	3	7	4	6	5	4	3	4	6	6	6	4	6
28	4	4	2	0	3	1	6	5	5	5	6	6	6	5	6	5	7	6	6	7	6	5	6	4	4	5	6	7	5
29	3	2	2	0	8	1	7	6	7	7	6	6	6	5	2	2	2	2	2	1	2	5	1	2	4	3	4	5	4
30	2	3	2	0	5	0	5	4	5	4	4	5	5	6	5	4	4	4	5	6	7	5	4	5	7	7	2	7	5
31	4	2	2	0	5	0	7	6	7	7	6	6	7	6	3	3	4	4	3	6	5	2	3	3	5	5	5	5	5
32	2	2	2	0	7	0	6	7	4	7	4	3	3	3	1	1	1	1	1	2	1	2	1	1	4	7	7	7	7
33	3	2	2	0	4	0	5	7	5	5	4	7	6	1	5	3	3	5	3	6	7	7	5	6	5	4	3	4	4
34	2	2	2	0	8	1	5	6	5	5	6	6	5	5	1	1	1	3	1	1	3	2	1	1	2	3	2	1	2
35	2	2	1	1	3	1	4	4	4	4	4	4	4	3	1	1	1	3	1	5	2	2	1	1	1	1	1	2	1
36	2	3	2	0	4	0	6	7	6	6	6	6	6	5	6	6	6	6	6	6	7	7	4	7	7	7	7	7	2
37	2	3	2	0	3	1	6	5	7	6	6	6	5	5	4	4	4	4	4	6	3	5	4	6	5	5	3	3	5
38	3	2	2	0	8	1	5	6	6	6	7	7	7	5	6	6	5	5	6	4	6	5	3	4	6	6	6	6	5
39	3	3	2	0	2	0	7	4	6	7	6	5	6	7	5	5	5	5	3	5	4	6	4	4	5	5	5	5	5
40	4	6	5	0	1	1	6	5	6	6	7	7	6	6	6	6	6	2	6	5	3	4	3	3	6	5	5	4	6
41	4	5	2	0	1	1	3	5	4	3	4	4	4	4	7	2	7	5	6	5	6	6	6	5	4	5	4	4	4
42	4	6	2	0	9	0	3	2	4	3	4	4	4	3	6	5	5	6	5	6	5	6	7	6	6	2	2	2	4
43	4	6	3	0	1	1	5	6	7	7	6	6	6	5	6	6	6	6	6	6	7	7	7	4	6	6	6	6	6
44	2	2	2	0	1	1	5	7	5	5	4	5	5	5	5	5	5	5	5	6	4	5	4	3	4	6	7	7	5
45	2	3	3	0	7	0	6	7	7	7	6	6	6	5	4	5	6	4	4	6	6	6	6	5	6	5	5	5	6
46	4	3	2	0	2	0	5	6	4	6	6	6	6	6	4	5	4	4	5	4	3	4	5	3	4	4	6	6	4
47	4	3	1	1	2	0	6	6	6	6	6	7	5	5	4	4	4	4	4	7	7	7	7	6	5	5	5	5	5
48	4	2	1	1	6	1	6	7	5	6	5	6	6	5	5	6	2	6	6	5	7	4	5	6	4	6	5	6	5
49	3	2	2	0	4	0	7	6	7	7	6	6	6	4	4	6	4	6	6	6	4	5	6	7	7	4	7	7	7
50	3	4	1	1	4	0	6	5	4	4	6	7	5	7	4	4	4	4	4	7	5	6	5	4	5	6	7	7	6
51	3	6	1	1	1	1	6	5	6	6	7	6	5	6	6	6	6	5	5	7	7	6	7	6	6	4	4	6	6
52	4	3	2	0	5	0	4	4	5	5	6	5	6	5	7	6	7	7	7	6	4	5	5	7	5	5	6	5	5
53	3	1	2	0	3	1	6	5	6	6	7	6	7	6	2	4	5	4	3	4	3	5	3	2	4	4	6	6	4
54	2	4	1	1	1	1	5	6	6	6	5	4	4	5	5	4	4	5	4	4	3	4	2	2	6	5	6	7	6
55	3	3	2	0	3	1	6	6	6	6	7	6	7	6	4	4	4	4	4	6	6	5	6	6	6	7	7	7	7
56	4	4	2	0	2	0	5	6	6	6	2	2	2	2	3	3	3	3	3	1	2	3	2	1	6	6	6	5	6
57	2	2	2	0	4	0	5	7	7	7	7	7	7	6	1	1	1	1	1	1	1	2	1	1	1	1	1	2	1
58	2	4	2	0	2	0	6	6	6	6	4	1	4	3	2	2	4	5	2	2	3	1	2	1	5	6	7	6	6
59	2	3	1	1	2	0	7	2	4	6	5	6	6	6	6	6	6	4	6	5	6	6	6	6	4	3	6	7	4
60	3	6	2	0	6	1	6	6	5	7	2	2	2	1	6	6	6	3	3	1	2	1	2	3	5	6	4	4	6
61	3	2	3	0	2	0	1	2	2	2	2	1	7	3	6	4	4	7	4	5	5	4	4	6	2	1	1	1	1
62	2	1	2	0	1	1	4	5	3	4	4	4	4	3	5	4	4	5	3	4	4	4	2	3	1	2	2	4	2
63	3	4	2	0	5	0	5	2	3	6	5	6	4	6	5	4	6	6	5	3	2	4	2	2	6	4	4	6	6
64	1	3	2	0	2	0	6	4	6	6	3	4	4	4	4	4	5	4	3	5	3	6	3	3	7	6	6	5	6
65	4	6	1	1	2	0	7	6	5	6	7	7	7	6	4	4	6	6	4	6	4	6	4	3	5	5	6	4	6
66	3	4	2	0	5	0	3	4	4	4	1	2	4	2	5	5	5	5	5	4	3	5	2	3	4	4	5	5	4
67	3	2	2	0	5	0	4	4	4	4	4	5	4	5	4	4	4	4	4	6	6	4	4	5	3	4	3	4	4
68	3	4	2	0	1	1	6	6	6	5	6	6	6	5	6	6	6	6	6	7	7	7	6	7	6	6	5	4	7
69	3	1	2	0	1	1	5	4	3	4	4	4	4	3	6	6	6	6	6	4	6	5	4	4	4	3	4	4	5
70	4	3	2	0	3	1	3	3	4	1	4	4	4	3	5	6	7	7	6	7	6	7	3	7	4	4	3	4	4
71	3	2	2	0	1	1	5	4	3	4	6	6	5	5	5	5	3	4	5	5	6	6	4	5	5	3	4	4	4
72	4	6	3	0	1	1	7	7	6	5	6	6	6	5	7	7	7	4	3	3	4	3	1	2	5	4	6	7	5
73	3	2	2	0	8	1	6	5	5	5	4	4	6	5	6	6	6	4	2	3	3	3	5	5	4	5	5	5	4
74	3	5	1	1	5	0	7	7	6	7	6	6	6	5	6	7	7	6	5	7	6	7	7	7	6	6	6	6	6
75	2	1	2	0	1	1	5	6	5	5	5	3	4	4	2	4	4	2	4	5	6	4	3	4	2	2	4	5	2
76	3	4	2	0	3	1	4	5	5	7	3	4	4	4	5	4	6	5	5	6	4	4	3	4	7	7	5	3	4
77	2	2	1	1	1	1	4	6	6	5	5	7	6	6	2	7	1	2	3	3	2	5	1	2	3	4	4	4	5
78	3	2	2	0	5	0	4	4	4	4	6	4	6	5	4	4	4	4	4	7	6	3	4	4	3	5	4	4	4
79	3	2	2	0	5	0	5	6	6	7	6	6	6	5	5	5	4	6	5	7	6	7	5	6	5	6	6	6	3
80	4	5	2	0	4	0	4	4	4	5	3	4	4	4	6	6	6	6	6	5	4	7	5	4	6	5	6	4	2
81	4	2	1	1	2	0	3	3	3	3	3	3	3	2	5	5	3	5	4	6	6	4	4	4	4	4	4	4	5
82	2	2	2	0	1	1	4	3	5	5	3	4	5	4	6	6	7	4	6	6	5	6	6	7	4	5	4	4	5
83	3	6	2	0	6	1	3	4	4	4	7	2	1	3	6	2	6	6	7	7	7	6	7	7	3	3	6	1	3
84	3	2	2	0	8	1	4	3	5	4	5	5	7	2	6	6	6	6	6	6	4	6	4	4	4	4	4	5	4
85	4	4	1	1	7	0	4	5	4	4	4	5	3	4	6	5	6	5	5	6	5	7	5	5	5	5	4	4	5
86	3	4	2	0	5	0	4	5	6	6	6	6	6	6	4	4	4	4	4	6	5	4	4	3	7	6	7	5	7
87	4	4	2	0	5	0	7	6	7	7	6	5	6	4	4	4	4	4	3	4	3	5	3	3	4	5	5	5	5
88	4	5	3	0	3	1	3	3	3	5	4	4	4	3	4	4	3	4	4	7	7	7	4	5	1	1	1	1	1
89	3	2	2	0	1	1	5	4	6	4	5	6	6	6	5	5	5	5	5	5	7	5	6	6	7	5	5	6	5
90	2	2	2	0	2	0	4	5	5	5	6	6	7	4	7	7	7	2	7	6	5	4	4	4	6	6	4	6	6
91	3	4	1	1	5	0	5	5	5	7	5	6	5	5	5	6	4	6	6	7	5	5	4	5	6	6	6	6	6
92	4	5	3	0	2	0	3	3	3	5	4	4	4	4	2	7	1	4	4	2	1	1	2	2	1	1	1	1	3
93	3	4	2	0	2	0	5	5	4	5	6	7	6	6	5	5	5	5	3	3	4	7	5	4	5	6	4	6	3
94	4	3	2	0	9	0	4	3	4	5	6	6	6	5	7	7	7	4	7	6	7	5	5	4	4	5	5	6	5
95	4	6	2	0	2	0	7	7	7	7	6	6	6	5	4	6	7	5	7	7	6	5	5	6	7	7	7	7	4
96	3	3	2	0	2	0	5	6	6	6	7	6	5	6	5	6	4	6	3	5	4	5	3	5	5	6	4	4	6
97	3	3	3	0	3	1	4	3	4	4	1	2	4	2	5	5	6	6	6	7	6	5	5	5	3	4	5	4	4
98	2	1	2	0	2	0	6	7	5	6	7	4	7	6	4	6	6	4	6	7	5	7	5	5	5	6	5	4	6
99	4	2	3	0	8	1	4	5	4	4	4	5	5	4	6	6	6	6	6	7	6	6	5	6	5	4	5	5	5
100	3	3	2	0	8	1	6	5	4	6	2	4	2	2	4	4	6	5	5	6	6	4	5	3	3	4	4	3	4
101	3	4	2	0	8	1	6	5	6	7	5	5	5	5	6	6	6	5	6	7	7	7	7	6	6	5	6	5	6
102	3	3	2	0	1	1	3	3	3	3	4	4	5	4	2	2	2	2	2	2	3	3	1	1	1	2	1	1	1
103	4	6	2	0	4	0	7	2	7	7	4	5	5	5	4	5	6	7	5	5	5	3	4	3	5	7	6	6	5
104	2	2	2	0	5	0	4	5	5	5	6	6	6	5	3	3	5	3	3	5	4	6	4	4	7	7	7	7	5
105	3	4	2	0	1	1	6	6	5	4	4	4	4	3	7	7	3	3	7	6	6	7	5	4	2	7	7	2	7
106	2	1	2	0	2	0	7	5	7	7	3	4	4	4	6	5	6	3	6	3	4	2	1	6	6	6	6	5	6
107	4	3	2	0	3	1	5	6	5	5	4	5	5	5	2	2	2	2	2	1	2	1	1	1	6	7	7	6	7
108	4	3	3	0	3	1	7	7	6	7	6	6	6	4	4	4	6	6	4	6	7	5	6	6	7	7	6	7	7
109	2	1	2	0	1	1	6	6	6	6	4	4	4	3	1	1	2	4	2	1	2	1	2	2	7	7	6	7	6
110	3	2	2	0	5	0	2	4	4	4	4	4	4	4	6	5	6	7	5	6	5	4	4	4	4	4	4	4	4
111	4	6	1	1	2	0	2	7	2	4	4	3	5	5	4	4	4	4	5	5	7	5	5	6	3	3	2	3	1
112	4	6	2	0	2	0	4	7	7	7	7	7	7	6	6	6	6	6	6	6	6	4	6	5	5	5	6	7	7
113	4	6	2	0	3	1	4	4	5	4	5	7	6	6	5	5	5	5	5	7	6	5	5	6	7	4	5	6	7
114	3	2	2	0	4	0	2	2	2	2	4	5	5	5	1	2	2	1	1	6	6	7	5	5	7	5	5	6	7
115	4	2	1	1	5	0	6	7	6	7	6	6	6	5	1	1	1	1	1	7	1	3	2	2	2	2	2	2	2
116	2	3	2	0	1	1	6	5	7	6	6	6	5	7	7	7	7	2	7	7	6	5	6	5	7	7	7	7	2
117	3	3	1	1	2	0	7	6	7	7	6	6	6	5	5	5	5	5	5	6	5	6	6	6	6	5	6	5	6
118	3	2	2	0	8	1	5	4	4	4	1	4	6	3	4	6	6	4	6	3	5	6	4	4	4	4	6	6	4
119	4	4	1	1	5	0	6	5	6	6	5	6	6	5	6	4	6	6	6	4	5	2	4	3	7	7	2	7	7
120	2	5	2	0	2	0	5	5	5	4	7	6	5	6	5	5	5	6	5	6	7	5	4	6	6	4	4	6	5
121	3	3	2	0	1	1	6	6	7	5	4	5	5	5	4	5	6	4	6	5	3	6	3	3	5	5	5	5	5
122	4	4	3	0	4	0	6	5	6	7	4	6	6	5	7	7	7	3	3	6	5	4	5	5	6	6	6	6	3
123	3	4	2	0	5	0	4	4	4	4	4	5	3	6	4	6	6	5	6	6	6	6	5	5	6	4	5	6	5
124	2	1	2	0	9	0	6	6	6	6	7	6	6	7	4	4	4	4	4	4	4	4	3	2	5	5	5	6	5
125	2	3	2	0	2	0	3	6	6	6	6	5	6	5	4	4	4	4	4	7	6	7	7	7	4	5	4	4	4
126	3	3	2	0	7	0	6	5	7	6	6	6	6	6	6	6	5	7	6	6	7	7	6	7	6	6	6	4	6
127	2	2	1	1	2	0	6	6	5	6	4	5	5	5	4	4	4	4	4	5	6	6	4	5	3	4	5	5	5
128	4	6	2	0	2	0	5	5	5	5	4	4	4	3	5	4	4	5	4	7	7	7	5	6	4	3	4	4	3
129	2	4	2	0	3	1	6	6	6	6	6	7	7	6	6	6	6	6	6	5	4	6	3	4	5	6	7	6	6
130	3	2	2	0	1	1	3	2	2	4	4	4	4	4	6	6	6	6	6	6	6	6	5	5	4	5	3	4	4
131	3	2	1	1	5	0	2	4	4	4	3	5	4	4	4	3	4	4	4	4	2	6	2	5	2	1	3	2	2
132	3	3	2	0	2	0	6	6	6	7	6	5	6	4	5	5	6	6	3	5	5	3	4	7	7	7	7	3	7
133	2	1	2	0	2	0	4	2	3	1	2	2	2	2	5	5	6	5	5	2	4	3	2	2	3	4	4	3	4
134	4	6	1	1	4	0	6	5	6	7	6	6	6	5	6	6	6	6	6	5	4	7	5	5	5	7	6	6	6
135	3	4	1	1	9	0	5	3	4	4	4	3	2	3	2	2	2	4	2	5	5	3	3	4	5	5	6	4	6
136	2	1	1	1	1	1	7	6	7	7	2	2	2	2	3	5	3	3	4	2	1	3	2	2	6	6	7	6	5
137	3	4	1	1	2	0	4	5	4	4	4	5	7	1	5	5	5	7	5	6	6	6	7	6	5	5	5	5	5
138	4	4	1	1	3	1	5	5	5	5	6	6	4	5	5	6	6	6	6	7	7	7	6	5	6	5	4	5	5
139	4	2	2	0	8	1	7	4	4	7	5	6	6	7	1	1	1	1	3	3	6	6	4	4	6	2	7	1	2
140	3	2	1	1	5	0	5	4	4	4	4	1	6	2	4	3	4	4	3	6	7	7	5	5	1	1	1	1	3
141	4	6	2	0	9	0	6	5	7	6	3	4	4	4	6	6	4	6	5	4	4	2	3	4	5	6	5	5	5
142	2	1	2	0	2	0	5	5	4	5	4	7	6	1	6	4	2	2	5	6	7	5	6	5	6	7	7	2	7
143	2	5	2	0	2	0	6	6	4	6	7	6	7	7	7	7	7	7	7	6	4	3	3	2	7	6	5	6	6
144	4	5	2	0	6	1	7	5	6	6	6	6	6	5	4	4	4	4	4	6	6	2	3	3	5	3	5	5	5
145	3	3	2	0	8	1	7	2	7	7	7	5	7	6	4	4	4	4	4	6	6	4	5	5	5	5	5	4	5
146	4	1	2	0	1	1	5	4	6	6	6	4	6	4	6	6	5	6	6	7	6	6	5	6	7	6	6	6	2
147	4	6	2	0	3	1	6	6	5	6	7	6	7	7	6	6	6	6	4	5	7	6	5	7	6	6	7	4	6
148	4	3	2	0	3	1	5	4	5	4	4	5	6	4	6	4	6	6	7	6	7	6	5	6	4	6	4	6	5
149	3	5	5	0	2	0	6	6	6	7	7	6	7	7	5	4	5	4	5	7	7	7	5	6	5	5	5	5	7
150	3	3	3	0	2	0	4	5	3	4	4	4	4	3	5	7	6	5	3	5	5	6	5	6	4	4	3	4	5
151	4	3	2	0	1	1	7	7	6	7	4	5	5	5	3	5	5	6	5	4	1	2	2	1	7	3	7	7	2
152	3	2	2	0	2	0	6	6	6	6	7	6	7	7	6	4	6	3	5	3	4	3	5	3	6	6	6	2	6
153	2	3	2	0	5	0	5	5	5	4	2	4	4	5	4	4	5	4	4	7	6	6	4	6	2	6	6	3	6
154	3	3	2	0	6	1	7	6	4	5	4	5	5	5	5	2	5	7	3	7	6	7	7	6	6	6	6	6	6
155	2	2	2	0	3	1	6	6	6	6	6	6	5	5	5	5	5	5	5	6	7	5	6	6	5	5	6	6	5
156	2	2	2	0	4	0	3	6	6	6	6	7	6	6	7	7	6	6	7	7	6	6	5	5	5	6	6	5	5
157	3	4	2	0	8	1	6	6	6	6	6	7	6	5	5	6	5	5	7	5	5	7	6	6	6	6	7	7	5
158	4	2	2	0	4	0	4	4	4	4	5	4	3	4	6	6	6	6	6	6	6	7	7	6	4	5	3	4	4
159	4	4	2	0	1	1	4	7	7	6	4	1	5	1	3	5	5	4	5	1	1	2	2	3	7	7	3	7	4
160	3	3	5	0	1	1	6	6	6	7	4	5	5	5	4	5	7	5	6	6	3	5	4	3	6	5	6	6	7
161	4	3	2	0	5	0	4	7	6	4	3	4	4	5	5	5	3	4	5	7	7	7	6	5	2	4	6	5	3
162	4	2	2	0	4	0	3	4	5	4	4	5	4	5	4	3	4	4	4	1	2	2	2	3	2	2	2	2	2
163	2	2	2	0	2	0	4	2	6	4	4	4	4	3	6	4	6	6	5	4	4	6	3	5	4	6	4	4	5
164	3	3	2	0	3	1	6	6	6	6	6	5	6	5	6	4	4	6	5	5	6	5	4	4	5	7	6	7	7
165	3	1	2	0	5	0	7	6	7	7	7	7	7	6	6	7	6	6	7	6	7	7	7	4	7	7	6	6	7
166	4	1	2	0	4	0	5	6	6	6	6	5	6	5	6	3	6	6	2	4	3	1	1	3	6	5	5	5	3
167	4	4	2	0	3	1	4	4	4	4	3	3	3	2	2	5	7	7	5	5	4	5	4	4	5	3	5	5	4
168	4	4	2	0	2	0	3	3	3	3	4	3	3	3	6	7	7	5	2	4	4	7	3	4	5	4	4	3	4
169	4	4	2	0	4	0	5	6	7	6	5	7	6	6	6	4	6	6	6	7	5	7	5	5	7	6	6	6	7
170	3	2	2	0	3	1	7	6	7	7	7	6	7	7	4	4	4	4	4	7	6	6	5	6	6	6	4	6	6
171	2	2	2	0	4	0	4	4	4	4	4	4	5	6	5	6	5	5	6	5	6	6	7	6	4	6	4	4	7
172	4	4	4	0	5	0	5	5	5	5	6	5	6	5	2	2	5	4	4	4	6	4	3	3	5	4	3	4	4
173	2	3	2	0	8	1	3	3	3	3	4	1	4	2	4	4	4	4	4	4	5	4	3	3	5	4	4	4	5
174	2	4	2	0	4	0	5	5	5	6	6	6	6	5	4	3	4	3	4	5	3	4	3	3	3	4	5	4	4
175	2	2	2	0	1	1	4	5	3	4	5	4	6	6	6	6	4	5	5	3	6	7	4	4	7	2	5	3	5
176	3	2	2	0	8	1	6	2	2	2	2	1	3	2	3	2	4	3	3	5	2	3	2	2	5	5	4	4	5
177	4	3	2	0	1	1	2	1	3	1	4	4	4	3	5	6	5	5	6	5	6	6	4	5	2	1	1	2	4
178	4	2	2	0	5	0	7	7	7	7	7	7	6	7	7	6	7	7	7	6	6	6	5	4	6	7	7	6	6
179	4	2	2	0	3	1	6	6	6	6	7	6	5	6	6	6	6	6	4	6	7	5	5	6	4	6	6	6	5
180	3	6	1	1	2	0	2	2	2	4	2	3	1	2	5	6	2	6	7	6	4	5	3	5	4	3	3	4	4
181	4	6	1	1	2	0	4	5	3	4	4	4	4	3	5	6	4	2	5	7	6	7	7	7	6	5	5	3	6
182	3	4	5	0	2	0	5	6	5	6	6	7	6	6	6	5	6	5	6	4	6	3	3	3	6	6	6	6	4
183	3	2	2	0	1	1	5	5	5	5	4	4	4	3	2	3	1	4	3	4	6	5	4	3	6	6	6	6	6
184	2	2	2	0	9	0	5	5	7	7	4	5	5	5	5	4	4	4	5	7	7	7	7	6	7	5	6	6	6
185	4	4	4	0	2	0	7	6	5	6	6	6	6	6	2	2	2	2	2	7	6	6	7	6	4	5	5	3	5
186	4	2	2	0	9	0	7	7	6	7	6	6	6	6	5	6	5	6	7	3	4	2	2	2	6	7	6	6	7
187	3	5	2	0	2	0	2	4	4	4	4	5	4	4	5	5	5	5	5	7	2	7	3	4	4	4	3	3	4
188	2	6	1	1	5	0	3	4	5	4	5	4	3	4	6	3	7	6	4	4	4	7	3	4	2	5	6	6	5
189	4	6	1	1	1	1	6	6	6	6	6	7	5	6	4	4	4	5	4	4	5	4	3	3	7	7	6	6	7
190	4	6	2	0	3	1	6	4	4	4	7	6	5	6	6	6	6	6	6	6	5	4	5	7	6	5	5	5	6
191	2	2	2	0	3	1	6	6	6	5	5	5	5	5	6	6	6	6	3	6	5	6	6	4	6	5	5	6	6
192	4	3	2	0	1	1	4	6	6	6	6	6	5	5	2	5	7	4	7	1	2	2	3	6	7	6	5	6	6
193	4	6	2	0	9	0	5	4	4	3	6	6	5	5	5	6	6	5	6	5	4	4	4	6	5	5	4	5	4
194	4	2	3	0	3	1	6	5	7	7	5	5	5	5	3	6	1	3	4	4	5	4	4	3	4	4	5	4	4
195	3	2	5	0	1	1	5	4	4	5	4	6	5	4	6	6	5	6	3	6	6	7	7	6	6	4	5	5	5
196	3	2	2	0	8	1	3	5	4	4	3	4	4	4	6	6	6	6	2	5	4	3	3	3	3	6	2	7	1
197	4	6	2	0	2	0	5	4	6	6	6	6	7	7	7	6	6	7	6	7	6	5	6	5	7	6	5	6	6
198	2	4	2	0	2	0	5	5	6	6	6	7	5	6	6	6	6	6	4	5	7	6	6	5	7	5	6	6	6
199	4	2	2	0	2	0	4	4	3	6	4	4	2	2	5	5	5	4	5	7	7	7	5	6	2	2	4	4	2
200	3	4	2	0	1	1	3	6	6	6	4	5	5	5	7	4	4	7	4	1	2	1	1	1	5	6	2	6	6
201	4	2	5	0	5	0	5	5	7	7	7	7	7	6	6	6	4	6	6	3	2	1	2	2	5	7	6	6	6
202	3	2	4	0	2	0	6	6	4	6	6	6	6	4	6	7	7	6	7	7	7	5	6	7	6	5	5	5	7
203	4	4	3	0	9	0	2	2	2	4	4	4	2	3	5	5	5	7	5	6	6	7	5	6	4	3	4	5	4
204	4	2	5	0	4	0	6	5	7	7	6	5	4	5	6	6	6	6	6	6	7	7	4	6	6	6	6	6	4
205	4	2	2	0	8	1	5	5	5	5	7	7	7	6	6	5	5	5	3	6	7	6	5	5	3	7	7	7	7
206	2	2	1	1	1	1	7	6	6	6	5	6	6	7	6	5	5	5	7	6	7	6	6	6	6	6	6	6	4
207	3	2	2	0	8	1	4	3	4	5	6	6	6	6	6	3	7	7	3	5	7	6	4	4	6	6	4	4	6
208	2	2	2	0	1	1	4	3	5	4	4	5	5	5	5	5	6	5	4	7	5	7	5	5	3	4	4	5	4
209	3	5	2	0	5	0	4	7	6	4	7	7	7	6	4	4	4	4	4	4	3	5	2	2	4	4	6	6	4
210	4	3	3	0	2	0	4	6	6	5	6	6	6	5	4	5	5	4	5	6	4	6	4	4	4	5	5	5	5
211	4	2	2	0	1	1	4	4	3	6	5	6	6	5	5	6	5	6	6	5	5	5	4	3	5	4	5	6	5
212	4	2	1	1	3	1	6	5	6	7	4	5	6	4	6	5	4	6	5	5	4	5	4	3	6	7	5	6	6
213	2	2	1	1	9	0	5	5	5	5	5	5	1	3	3	4	4	3	4	5	4	2	2	2	7	7	7	3	3
214	3	5	2	0	8	1	6	6	6	6	6	5	5	4	5	4	7	3	6	5	6	4	3	3	6	6	6	6	6
215	4	3	1	1	1	1	6	6	6	6	7	7	6	5	7	7	5	6	6	7	7	6	7	7	6	6	6	7	6
216	3	3	2	0	8	1	6	7	3	6	7	6	6	6	7	6	7	7	4	7	7	7	5	6	6	6	6	6	5
217	3	4	2	0	6	1	7	1	7	7	6	5	6	5	5	6	6	5	6	5	6	4	4	4	5	6	6	7	6
218	4	4	1	1	9	0	7	6	7	6	4	4	4	5	6	4	6	6	5	6	4	6	4	4	6	6	6	5	6
219	2	2	2	0	4	0	7	7	4	4	4	5	5	5	6	4	6	5	5	5	7	6	4	5	7	2	5	7	7
220	4	3	2	0	2	0	6	6	6	7	7	7	7	6	6	7	7	4	7	5	6	7	5	4	7	6	6	5	6
221	3	3	2	0	9	0	7	6	7	7	6	7	7	6	7	7	2	7	5	7	7	6	7	7	7	6	7	7	7
222	3	1	2	0	1	1	4	4	6	4	7	6	7	7	5	5	6	5	5	6	2	6	3	4	4	6	6	4	5
223	2	1	2	0	1	1	5	5	5	5	5	5	5	5	5	2	7	1	4	7	6	4	5	4	6	7	6	6	6
224	3	4	5	0	2	0	6	4	6	7	6	6	6	5	7	6	6	6	6	7	7	6	7	6	5	6	6	7	6
225	2	1	1	1	9	0	7	5	6	6	6	7	7	6	4	4	4	4	5	4	3	5	3	2	6	5	4	7	3
226	3	3	2	0	8	1	4	3	4	4	3	5	4	4	7	6	6	5	6	7	7	6	6	5	4	4	4	4	4
227	4	2	2	0	2	0	4	4	4	4	4	5	6	5	2	6	2	6	6	2	4	1	2	1	6	6	3	7	6
228	2	2	2	0	9	0	7	7	6	7	7	7	6	7	2	2	2	2	3	6	7	5	4	6	2	5	5	6	7
229	3	1	2	0	2	0	4	4	4	4	5	5	5	5	7	6	6	7	6	1	2	3	1	1	5	3	5	5	6
230	4	4	3	0	4	0	6	4	5	5	5	5	5	5	3	2	3	1	4	5	5	6	7	7	3	4	3	4	4
231	4	4	2	0	2	0	7	6	5	6	6	6	1	2	3	7	7	2	3	5	6	6	5	6	6	5	5	6	6
232	4	1	2	0	3	1	5	4	3	5	6	4	5	6	6	6	6	6	6	6	7	6	5	5	5	5	5	4	5
233	4	5	2	0	5	0	4	5	3	4	7	7	7	7	6	6	6	6	6	5	4	4	4	7	6	7	6	5	6
234	1	1	5	0	2	0	7	6	7	7	7	7	6	7	4	4	4	4	4	7	6	7	7	7	7	5	6	2	6
235	2	2	2	0	9	0	6	6	6	6	2	2	2	1	2	2	4	2	1	2	1	1	2	2	4	4	5	6	4
236	4	6	2	0	5	0	2	2	2	4	7	7	7	6	2	1	2	1	2	4	3	7	3	5	6	7	7	7	5
237	4	4	1	1	1	1	5	3	3	5	6	7	5	6	7	5	3	4	4	7	7	5	7	7	5	6	6	6	6
238	2	1	2	0	8	1	4	3	5	4	3	2	5	6	5	6	5	5	6	6	3	4	3	2	4	4	4	4	4
239	3	2	2	0	5	0	5	4	4	4	2	1	3	1	4	6	6	4	6	1	2	1	2	1	4	4	4	4	5
240	2	2	2	0	8	1	5	5	5	5	6	6	5	5	3	7	7	5	3	7	6	7	6	4	6	7	6	5	6
241	2	2	4	0	4	0	7	5	7	5	6	6	6	5	5	6	6	3	6	5	7	4	5	6	5	6	6	7	6
242	3	4	2	0	8	1	2	3	3	6	4	4	4	3	6	4	4	6	4	4	6	5	4	3	3	4	5	6	4
243	3	3	2	0	4	0	6	6	6	7	3	4	4	4	4	4	4	3	4	7	4	5	6	5	6	6	7	5	6
244	4	2	2	0	2	0	6	5	5	5	6	7	6	6	7	7	7	7	3	7	7	7	6	3	5	5	6	7	5
245	4	6	2	0	2	0	6	6	4	6	7	6	6	6	5	5	6	7	5	7	6	6	7	6	5	7	7	5	6
246	3	3	3	0	8	1	5	6	7	6	6	6	6	5	6	5	6	5	6	5	6	4	6	6	7	6	3	7	7
247	3	2	2	0	4	0	5	4	5	5	5	6	6	5	6	7	5	7	4	6	7	7	6	7	5	5	5	5	5
248	4	4	2	0	9	0	4	3	5	4	4	5	5	5	5	5	6	6	5	7	6	7	7	6	4	5	5	5	6
249	4	5	2	0	8	1	2	4	3	4	3	4	2	2	7	2	7	7	2	7	6	5	5	5	3	1	2	2	2
250	3	2	2	0	4	0	7	7	6	5	4	6	5	5	3	5	5	5	4	5	4	3	3	4	7	7	7	7	4
251	2	2	2	0	1	1	5	5	5	5	6	6	6	6	5	5	5	5	5	6	7	5	5	6	6	6	6	6	6
252	4	6	2	0	9	0	4	5	4	3	1	4	6	3	6	6	3	6	6	7	7	5	6	4	4	4	3	5	4
253	4	6	2	0	2	0	5	6	7	6	7	7	7	7	5	7	6	7	7	6	6	7	5	5	7	6	7	7	4
254	3	4	2	0	6	1	6	6	4	6	6	5	6	3	7	7	7	5	7	7	7	7	6	7	5	5	6	6	5
255	3	2	2	0	3	1	7	5	6	6	6	7	7	7	4	4	5	5	5	6	4	5	4	4	6	6	5	4	6
256	4	6	1	1	2	0	6	6	5	5	5	5	5	5	5	5	6	5	3	4	5	5	2	6	5	6	6	7	6
257	3	6	1	1	2	0	3	3	4	6	7	6	6	6	2	4	5	2	5	2	4	3	1	3	4	4	3	4	5
258	3	2	2	0	3	1	5	5	4	5	6	6	5	6	4	5	4	5	5	4	7	7	4	5	6	7	6	5	6
259	2	2	2	0	1	1	5	6	2	2	4	5	7	1	6	6	6	6	6	7	7	6	6	7	4	7	2	5	3
260	2	4	2	0	3	1	2	3	2	1	3	3	3	2	6	6	6	6	6	7	6	4	5	5	2	2	4	2	1
261	3	2	2	0	2	0	7	6	6	7	6	5	6	5	5	5	6	6	5	7	6	5	6	6	7	5	6	2	6
262	3	2	2	0	5	0	6	2	2	2	4	4	4	3	5	5	5	6	5	7	5	6	6	4	5	4	4	4	5
263	4	1	1	1	7	0	6	6	3	4	6	6	6	5	7	7	7	7	7	5	7	6	5	5	6	5	6	6	3
264	2	3	2	0	8	1	5	4	5	5	4	5	7	2	5	5	5	5	5	6	7	6	5	5	3	5	5	5	4
265	3	3	2	0	8	1	5	6	5	5	6	7	7	7	1	1	1	1	1	2	1	1	1	1	3	3	4	4	3
266	3	2	2	0	2	0	3	4	5	4	6	1	1	2	6	6	6	2	6	5	3	3	2	2	4	3	3	6	1
267	3	5	3	0	3	1	7	6	6	6	7	6	7	7	5	5	5	6	5	7	7	6	7	6	7	6	7	7	6
268	4	4	3	0	4	0	3	4	4	4	4	4	4	3	4	4	5	4	5	5	5	5	4	4	3	2	2	2	2
269	4	2	2	0	8	1	2	2	2	4	4	4	3	3	2	2	1	2	3	6	4	5	6	7	5	5	5	5	5
270	4	3	1	1	4	0	6	7	3	6	6	5	4	5	2	2	2	2	2	7	6	6	6	4	5	4	4	3	4
271	2	1	2	0	2	0	2	2	2	2	3	2	1	2	7	3	7	7	2	4	5	2	3	4	2	4	5	4	3
272	2	2	2	0	1	1	4	6	6	6	7	5	5	5	6	6	6	5	6	6	6	5	6	5	7	5	4	7	6
273	2	2	2	0	1	1	5	5	5	5	3	4	5	6	4	6	5	3	6	7	7	5	5	5	6	6	5	6	5
274	3	3	2	0	1	1	6	6	7	6	7	4	7	5	6	6	6	6	6	7	7	5	5	7	6	5	6	6	7
275	3	4	1	1	5	0	4	5	5	7	4	3	6	6	7	7	2	7	7	6	4	7	5	6	5	5	5	4	6
276	3	5	2	0	2	0	6	7	5	6	7	7	6	7	6	5	4	7	7	5	4	6	4	4	6	6	7	5	6
277	4	3	2	0	4	0	6	4	5	5	6	6	6	5	3	6	7	4	3	6	7	6	5	6	5	6	7	7	6
278	4	3	2	0	2	0	4	5	4	4	4	5	5	5	5	5	5	5	5	7	6	4	4	5	5	6	4	6	6
279	2	3	2	0	8	1	5	5	5	5	5	6	7	6	5	6	5	6	6	6	4	7	4	7	4	6	6	5	5
280	2	2	2	0	2	0	6	7	5	6	6	6	6	5	4	5	4	4	5	6	6	7	5	5	6	5	5	4	5
281	2	3	1	1	7	0	2	4	5	5	2	1	7	3	6	6	6	3	6	7	7	6	4	2	4	4	5	4	4
282	4	5	5	0	8	1	7	7	7	4	6	6	5	4	5	5	6	7	6	5	6	5	6	6	6	6	4	6	6
283	4	2	2	0	2	0	7	7	7	7	5	7	6	5	5	5	5	5	5	7	7	6	4	6	6	7	6	7	7
284	4	3	2	0	3	1	5	6	5	6	6	5	6	4	4	2	2	5	2	3	2	5	4	2	7	6	7	7	7
285	3	1	2	0	9	0	5	6	4	5	6	6	6	6	4	4	4	4	4	5	7	4	3	4	7	5	7	6	7
286	4	2	1	1	7	0	4	4	4	3	5	4	6	6	7	6	6	6	2	6	4	4	3	3	5	4	4	4	5
287	4	2	1	0	2	0	5	5	5	5	4	5	5	5	3	3	6	1	3	3	5	4	4	2	4	7	7	7	7
288	4	4	4	0	1	1	6	5	4	4	5	6	6	5	5	5	5	5	3	6	4	7	7	7	6	5	7	6	6
289	2	6	1	1	5	0	5	4	3	5	4	5	5	4	4	5	4	3	5	6	6	5	7	5	6	5	5	6	6
290	3	4	2	0	2	0	5	4	6	6	6	5	5	5	5	5	5	4	5	3	3	3	2	1	5	4	5	4	5
291	4	2	2	0	1	1	6	6	6	6	5	6	6	5	4	5	5	5	5	6	5	4	3	5	5	5	6	5	5
292	4	5	1	1	4	0	6	3	5	5	6	6	6	6	6	6	6	4	6	6	7	4	5	6	5	6	2	6	7
